# Supplementary material for: MicroRNAs in Small Extracellular Vesicles from Amniotic Fluid and Maternal Plasma Associated with Fetal Palate Development in Mice
Source: Int J Mol Sci. 2023 Dec 6;24(24):17173. doi: 10.3390/ijms242417173 (PMC10743272; doi:10.3390/ijms242417173)
Supplement: Supplementary file 1 [file ijms-24-17173-s001.zip]

Archive with 1 entries (1 files):
- ijms-2690115-supplementary.pdf
